# Supplementary material for: The Classroom Discourse Observation Protocol (CDOP): A quantitative method for characterizing teacher discourse moves in undergraduate STEM learning environments
Source: PLoS One. 2019 Jul 17;14(7):e0219019. doi: 10.1371/journal.pone.0219019 (PMC6636728; doi:10.1371/journal.pone.0219019)
Supplement: S6 File — (XLSX) [file pone.0219019.s006.xlsx]

## Sheet: Table A
CDOP Raw Data
Observation #	Instructor	Course Level	Class Size	Class Layout	eval	frcst	link	realw	share	chall	check	clarify	const	cntex	conn	expl	gener	repre	reqst	other	ncd
1	A	1000	115	Flexible	1	0	0	0	1	0	0	0	0	1	0	0	1	0	0	0	0
1	A	1000	115	Flexible	1	0	0	1	1	0	1	0	0	0	0	0	1	0	0	0	0
1	A	1000	115	Flexible	0	0	1	0	1	0	0	0	0	0	0	0	1	1	0	0	0
1	A	1000	115	Flexible	0	0	0	0	1	0	0	0	0	0	0	0	0	0	0	0	0
1	A	1000	115	Flexible	0	0	0	0	1	0	0	0	0	0	0	0	0	0	0	0	0
1	A	1000	115	Flexible	1	0	0	0	1	0	0	0	0	0	0	0	1	0	0	0	0
1	A	1000	115	Flexible	0	0	0	0	1	0	0	0	0	0	0	0	1	0	0	0	0
1	A	1000	115	Flexible	0	0	0	0	1	0	0	0	0	0	0	0	0	0	0	0	0
1	A	1000	115	Flexible	1	0	0	0	1	0	0	0	0	0	0	0	1	0	0	0	0
1	A	1000	115	Flexible	1	0	0	0	1	0	0	0	0	0	0	0	0	0	0	0	0
1	A	1000	115	Flexible	1	0	0	0	1	0	1	0	0	0	0	0	1	0	0	0	0
1	A	1000	115	Flexible	1	0	0	0	1	0	0	0	0	0	0	0	0	0	0	0	0
1	A	1000	115	Flexible	1	0	0	0	1	0	0	0	0	0	0	0	1	0	0	0	0
1	A	1000	115	Flexible	0	0	0	0	0	0	1	0	0	0	0	0	1	0	0	0	0
1	A	1000	115	Flexible	1	0	0	0	1	0	0	0	0	0	0	0	1	0	0	0	0
1	A	1000	115	Flexible	1	0	0	0	1	0	0	0	0	0	0	0	0	0	0	0	0
1	A	1000	115	Flexible	0	0	0	0	1	0	0	0	0	0	0	0	0	0	0	0	0
1	A	1000	115	Flexible	1	0	0	0	1	0	1	0	0	0	0	0	0	0	0	0	0
1	A	1000	115	Flexible	1	0	0	0	1	0	0	0	0	0	0	0	1	0	0	0	0
1	A	1000	115	Flexible	0	0	0	0	1	0	0	0	0	0	0	0	0	0	0	0	0
1	A	1000	115	Flexible	0	0	0	0	0	0	0	0	0	0	0	0	1	0	0	0	0
1	A	1000	115	Flexible	0	0	0	0	1	0	0	0	0	0	0	0	0	0	0	0	0
2	A	1000	115	Flexible	0	0	0	0	0	0	0	0	0	0	0	0	0	0	0	0	1
2	A	1000	115	Flexible	0	0	0	0	0	0	0	0	0	0	0	0	0	0	0	0	1
2	A	1000	115	Flexible	0	0	0	0	0	0	0	0	0	0	0	0	0	0	0	0	1
2	A	1000	115	Flexible	0	0	0	0	0	0	0	0	0	0	0	0	0	0	0	0	1
2	A	1000	115	Flexible	0	0	0	0	0	0	0	0	0	0	0	0	0	0	0	0	1
2	A	1000	115	Flexible	0	0	0	0	0	0	0	0	0	0	0	0	0	0	0	0	1
2	A	1000	115	Flexible	0	0	0	0	0	0	0	0	0	0	0	0	0	0	0	0	1
2	A	1000	115	Flexible	0	0	0	0	0	0	0	0	0	0	0	0	0	0	0	0	1
2	A	1000	115	Flexible	0	0	0	0	0	0	0	0	0	0	0	0	0	0	0	0	1
2	A	1000	115	Flexible	0	0	0	0	0	0	0	0	0	0	0	0	0	0	0	0	1
2	A	1000	115	Flexible	0	0	0	0	0	0	1	0	0	0	0	0	0	0	0	0	0
2	A	1000	115	Flexible	0	1	0	0	0	0	0	0	0	0	0	0	0	0	0	0	0
2	A	1000	115	Flexible	0	0	0	0	1	0	0	0	0	0	0	0	0	0	0	0	0
2	A	1000	115	Flexible	0	0	0	0	1	0	0	0	0	0	0	0	0	0	0	0	0
2	A	1000	115	Flexible	0	0	0	0	1	0	0	0	0	0	0	0	0	0	0	0	0
2	A	1000	115	Flexible	1	0	0	0	1	0	0	0	0	0	0	0	1	0	0	0	0
2	A	1000	115	Flexible	0	0	0	0	0	0	0	0	0	0	0	0	0	0	0	0	1
2	A	1000	115	Flexible	1	0	0	0	1	0	0	0	0	0	0	0	0	0	0	0	0
2	A	1000	115	Flexible	0	0	0	0	0	0	0	0	0	0	0	0	0	0	0	0	1
2	A	1000	115	Flexible	0	0	0	0	0	0	0	0	0	0	0	0	0	0	0	0	1
2	A	1000	115	Flexible	0	0	0	0	1	0	0	0	0	0	0	0	0	0	0	0	0
2	A	1000	115	Flexible	1	0	0	0	1	0	0	0	0	0	0	0	0	0	0	0	0
2	A	1000	115	Flexible	0	0	0	0	0	0	0	0	0	0	0	0	0	0	0	0	1
2	A	1000	115	Flexible	0	0	0	0	1	0	1	0	0	0	0	0	0	0	0	0	0
2	A	1000	115	Flexible	1	0	0	0	1	0	1	0	0	0	0	0	1	0	0	0	0
3	A	1000	115	Flexible	0	0	0	0	1	0	0	0	0	0	0	0	0	0	0	0	0
3	A	1000	115	Flexible	0	0	0	0	1	0	0	0	0	0	0	0	0	0	0	0	0
3	A	1000	115	Flexible	0	0	0	0	1	0	0	0	0	0	0	0	0	0	0	0	0
3	A	1000	115	Flexible	0	0	0	0	1	0	0	0	0	0	0	0	0	0	0	0	0
3	A	1000	115	Flexible	0	0	0	0	0	0	1	0	0	0	0	0	0	0	0	0	0
3	A	1000	115	Flexible	1	0	0	0	1	0	1	1	0	0	0	0	1	0	0	0	0
3	A	1000	115	Flexible	0	0	0	0	1	0	0	0	0	0	0	0	0	0	0	0	0
3	A	1000	115	Flexible	0	0	0	0	0	0	1	0	0	0	0	0	0	0	0	0	0
3	A	1000	115	Flexible	1	0	0	0	1	0	1	1	0	0	0	0	1	0	0	0	0
3	A	1000	115	Flexible	1	0	0	0	1	0	0	1	0	0	0	0	1	0	0	0	0
3	A	1000	115	Flexible	1	0	1	0	1	0	0	0	0	0	0	0	0	0	0	0	0
3	A	1000	115	Flexible	1	0	0	0	1	0	0	0	0	0	0	0	1	0	0	0	0
3	A	1000	115	Flexible	1	0	0	0	1	0	0	0	0	0	0	0	1	0	0	0	0
3	A	1000	115	Flexible	1	0	0	0	1	0	0	1	0	0	0	0	1	0	0	0	0
3	A	1000	115	Flexible	0	0	0	1	1	0	0	0	0	0	0	0	0	0	0	0	0
3	A	1000	115	Flexible	0	0	0	1	1	0	1	0	0	0	0	0	1	0	0	0	0
3	A	1000	115	Flexible	1	0	0	0	1	0	0	0	0	0	0	0	0	0	0	0	0
3	A	1000	115	Flexible	1	0	0	0	1	0	0	0	0	0	0	0	1	0	0	0	0
3	A	1000	115	Flexible	0	0	0	0	1	0	0	0	0	0	0	0	0	0	0	0	0
3	A	1000	115	Flexible	1	0	0	0	1	0	1	0	0	0	0	0	1	0	0	0	0
3	A	1000	115	Flexible	1	0	0	0	1	0	0	0	0	0	0	0	1	0	0	0	0
3	A	1000	115	Flexible	0	0	0	0	0	0	1	0	0	0	0	0	0	0	0	0	0
3	A	1000	115	Flexible	0	0	0	0	1	0	0	0	0	0	0	0	0	0	0	0	0
3	A	1000	115	Flexible	0	0	0	0	1	0	0	0	0	0	0	0	0	0	0	0	0
3	A	1000	115	Flexible	1	0	0	0	1	0	0	0	0	0	0	0	1	0	0	0	0
1	B	1000	125	Flexible	0	1	0	0	1	0	0	0	0	0	0	0	0	0	0	0	0
1	B	1000	125	Flexible	0	0	0	0	0	0	0	0	0	0	0	0	0	0	0	0	1
1	B	1000	125	Flexible	0	0	0	0	0	0	0	0	0	0	0	0	0	0	0	0	1
1	B	1000	125	Flexible	0	0	0	0	0	0	0	0	0	0	0	0	0	0	0	0	1
1	B	1000	125	Flexible	0	0	0	0	0	0	0	0	0	0	0	0	0	0	0	0	1
1	B	1000	125	Flexible	0	0	0	0	0	0	0	0	0	0	0	0	0	0	0	0	1
1	B	1000	125	Flexible	0	0	0	0	0	0	0	0	0	0	0	0	0	0	0	0	1
1	B	1000	125	Flexible	0	0	0	0	0	0	0	0	0	0	0	0	0	0	0	0	1
1	B	1000	125	Flexible	0	0	0	0	0	0	0	0	0	0	0	0	0	0	0	0	1
1	B	1000	125	Flexible	0	0	0	0	0	0	0	0	0	0	0	0	0	0	0	0	1
1	B	1000	125	Flexible	0	0	0	0	0	0	0	0	0	0	0	0	0	0	0	0	1
1	B	1000	125	Flexible	0	0	0	0	0	0	0	0	0	0	0	0	0	0	0	0	1
1	B	1000	125	Flexible	0	0	0	0	0	0	0	0	0	0	0	0	0	0	0	0	1
1	B	1000	125	Flexible	0	0	0	0	0	0	0	0	0	0	0	0	0	0	0	0	1
1	B	1000	125	Flexible	0	0	0	0	1	0	0	0	0	0	0	0	0	0	0	0	0
1	B	1000	125	Flexible	1	0	0	0	1	0	0	0	0	0	0	0	0	0	0	0	0
1	B	1000	125	Flexible	1	0	0	0	1	0	0	0	0	0	0	0	0	0	0	0	0
1	B	1000	125	Flexible	0	0	0	0	0	0	0	0	0	0	0	0	0	0	0	0	1
1	B	1000	125	Flexible	0	0	0	0	1	0	0	1	0	0	0	0	0	0	0	0	0
1	B	1000	125	Flexible	0	0	1	0	1	0	0	0	0	0	0	0	0	0	0	0	0
1	B	1000	125	Flexible	0	0	0	0	1	0	1	1	0	0	0	0	0	0	0	0	0
1	B	1000	125	Flexible	1	1	0	0	1	0	0	0	0	0	0	0	0	0	0	0	0
1	B	1000	125	Flexible	1	0	0	0	1	0	1	0	0	0	0	0	0	0	0	0	0
1	B	1000	125	Flexible	0	0	0	0	1	0	0	0	0	0	0	0	0	0	0	0	0
1	B	1000	125	Flexible	0	0	0	0	1	0	0	0	0	0	0	0	0	0	0	0	0
1	B	1000	125	Flexible	0	0	0	0	1	0	0	0	0	0	0	0	0	0	0	0	0
1	B	1000	125	Flexible	0	0	0	0	1	0	0	0	0	0	0	0	0	0	0	0	0
1	B	1000	125	Flexible	0	0	0	0	1	0	0	0	0	0	0	0	0	1	0	0	0
1	B	1000	125	Flexible	1	0	0	0	1	0	0	0	0	0	0	0	0	0	0	0	0
1	B	1000	125	Flexible	0	0	0	0	1	0	0	0	0	0	0	0	0	0	0	0	0
1	B	1000	125	Flexible	1	0	0	0	1	0	0	0	0	0	0	1	0	0	0	0	0
1	B	1000	125	Flexible	1	0	0	0	1	0	0	1	0	0	0	0	1	0	0	0	0
1	B	1000	125	Flexible	0	0	0	0	1	0	0	0	0	0	0	0	1	0	0	0	0
1	B	1000	125	Flexible	1	0	0	0	0	0	0	0	0	0	0	0	0	0	0	0	0
1	B	1000	125	Flexible	0	0	0	0	0	0	0	0	0	0	0	0	0	0	0	0	1
1	B	1000	125	Flexible	0	0	0	0	0	0	0	0	0	0	0	0	0	0	0	0	1
1	B	1000	125	Flexible	1	0	0	0	1	0	0	0	0	0	0	1	0	1	0	0	0
1	B	1000	125	Flexible	1	0	0	0	1	0	0	0	0	0	0	0	1	0	0	0	0
1	B	1000	125	Flexible	1	0	0	0	1	0	0	0	0	0	0	1	1	0	0	0	0
1	B	1000	125	Flexible	1	0	0	0	1	0	0	0	0	0	0	1	1	0	0	0	0
1	B	1000	125	Flexible	1	0	0	0	1	0	0	0	0	0	0	1	1	0	0	0	0
1	B	1000	125	Flexible	1	0	0	0	1	0	0	0	0	0	0	1	1	0	0	0	0
1	B	1000	125	Flexible	1	0	0	0	1	0	0	0	0	0	0	1	1	0	0	0	0
1	B	1000	125	Flexible	1	0	0	0	1	0	0	0	0	0	0	0	1	0	0	0	0
1	B	1000	125	Flexible	1	0	0	0	1	0	0	0	0	0	0	0	0	0	0	0	0
1	B	1000	125	Flexible	1	0	0	0	1	0	0	0	0	0	0	0	0	0	0	0	0
1	B	1000	125	Flexible	1	0	0	0	1	0	0	0	0	0	0	0	0	0	0	0	0
1	B	1000	125	Flexible	0	0	0	0	1	0	0	0	0	0	0	0	0	0	0	0	0
1	B	1000	125	Flexible	0	0	0	0	1	0	0	0	0	0	0	0	0	0	0	0	0
1	B	1000	125	Flexible	1	0	0	0	1	0	0	0	0	0	0	0	0	0	0	0	0
1	B	1000	125	Flexible	1	0	0	0	1	0	1	0	0	0	0	0	0	0	0	0	0
1	B	1000	125	Flexible	1	0	0	0	1	0	0	0	0	0	0	0	0	0	0	0	0
1	B	1000	125	Flexible	0	0	0	0	1	0	0	0	0	0	0	0	0	0	0	0	0
1	B	1000	125	Flexible	1	0	0	0	1	0	0	0	0	0	0	0	0	0	0	0	0
1	B	1000	125	Flexible	1	0	0	0	1	0	0	0	0	0	0	0	0	0	0	0	0
1	B	1000	125	Flexible	0	0	0	0	0	0	0	0	0	0	0	0	0	0	0	0	1
2	B	1000	125	Flexible	0	0	0	0	1	0	0	0	0	0	0	0	0	0	0	0	0
2	B	1000	125	Flexible	0	0	0	0	1	0	0	0	0	0	0	0	0	0	0	0	0
2	B	1000	125	Flexible	0	1	0	0	1	0	0	0	0	0	0	0	0	0	0	0	0
2	B	1000	125	Flexible	0	0	0	0	1	0	0	0	0	0	0	0	0	0	0	0	0
2	B	1000	125	Flexible	0	0	1	0	1	0	0	0	0	0	0	0	0	0	0	0	0
2	B	1000	125	Flexible	0	0	1	0	1	0	0	0	0	0	0	0	0	0	0	0	0
2	B	1000	125	Flexible	0	0	0	0	1	0	0	0	0	0	0	0	0	0	0	0	0
2	B	1000	125	Flexible	0	0	0	0	1	0	0	0	0	0	0	0	0	0	0	0	0
2	B	1000	125	Flexible	0	0	0	1	1	0	0	0	0	0	0	0	0	0	0	0	0
2	B	1000	125	Flexible	0	0	0	0	0	0	0	0	0	0	0	0	0	0	0	0	1
2	B	1000	125	Flexible	0	0	0	0	0	0	0	0	0	0	0	0	1	0	0	0	0
2	B	1000	125	Flexible	0	0	0	0	1	0	0	0	0	0	0	0	1	0	0	0	0
2	B	1000	125	Flexible	0	0	0	0	1	0	0	0	0	0	0	0	0	0	0	0	0
2	B	1000	125	Flexible	0	0	0	0	0	0	1	0	0	0	0	0	0	1	0	0	0
2	B	1000	125	Flexible	0	0	0	0	1	0	1	0	0	0	0	0	1	1	0	0	0
2	B	1000	125	Flexible	1	0	0	0	1	0	0	1	0	0	0	0	1	1	0	0	0
2	B	1000	125	Flexible	0	0	0	0	1	0	0	0	0	0	0	0	0	0	0	0	1
2	B	1000	125	Flexible	0	0	0	0	0	0	0	0	0	0	0	0	0	1	0	0	0
2	B	1000	125	Flexible	0	0	0	0	0	0	0	0	0	0	0	0	0	0	0	0	1
2	B	1000	125	Flexible	1	0	0	0	0	0	0	0	0	0	0	0	1	0	0	0	0
2	B	1000	125	Flexible	1	0	0	0	0	0	1	0	0	0	0	0	0	0	0	0	0
2	B	1000	125	Flexible	0	0	0	0	0	0	1	1	0	0	0	0	0	0	1	0	0
2	B	1000	125	Flexible	1	0	0	0	1	0	1	1	0	0	0	0	0	0	0	0	0
2	B	1000	125	Flexible	1	0	0	0	1	0	0	1	0	0	0	0	1	0	0	0	0
2	B	1000	125	Flexible	1	0	0	0	1	0	0	0	0	0	0	0	1	0	1	0	0
2	B	1000	125	Flexible	0	0	0	0	0	0	0	0	0	0	0	0	0	0	0	0	1
2	B	1000	125	Flexible	0	0	0	0	0	0	0	0	0	0	0	0	0	0	0	0	1
2	B	1000	125	Flexible	0	0	0	0	0	0	0	0	0	0	0	0	0	0	0	0	1
2	B	1000	125	Flexible	0	0	0	0	0	0	0	0	0	0	0	1	0	0	0	0	0
2	B	1000	125	Flexible	0	0	0	0	1	0	1	0	0	0	0	1	1	0	0	0	0
2	B	1000	125	Flexible	0	0	0	0	1	0	1	1	0	0	0	0	1	0	1	0	0
2	B	1000	125	Flexible	0	0	0	0	0	0	0	0	0	0	0	0	0	0	0	0	1
2	B	1000	125	Flexible	0	0	0	1	1	0	0	0	0	0	0	0	0	0	0	0	0
2	B	1000	125	Flexible	0	0	0	0	1	0	0	0	0	0	0	0	0	0	0	0	0
2	B	1000	125	Flexible	0	0	0	0	0	0	0	0	0	0	0	0	0	0	0	0	1
2	B	1000	125	Flexible	1	0	0	0	1	0	1	0	0	0	0	0	0	0	0	0	0
2	B	1000	125	Flexible	1	0	0	0	1	1	1	0	0	0	0	1	1	1	1	0	0
2	B	1000	125	Flexible	1	0	0	0	1	0	1	0	0	0	0	0	0	0	0	0	0
2	B	1000	125	Flexible	1	0	0	0	1	0	0	1	0	0	0	0	0	0	0	0	0
2	B	1000	125	Flexible	0	0	0	0	1	0	1	0	0	0	0	0	0	0	0	0	0
2	B	1000	125	Flexible	1	0	0	0	1	0	1	1	0	0	0	1	0	1	0	0	0
2	B	1000	125	Flexible	1	0	0	0	1	1	0	1	0	0	0	0	1	0	1	0	0
2	B	1000	125	Flexible	1	0	0	0	1	0	0	0	0	0	0	0	1	0	0	0	0
2	B	1000	125	Flexible	1	0	0	0	1	0	1	1	0	0	0	0	0	0	1	0	0
2	B	1000	125	Flexible	1	0	0	0	1	0	0	0	0	0	0	0	0	0	0	0	0
2	B	1000	125	Flexible	1	0	0	0	0	1	0	0	0	0	0	0	0	0	1	0	0
2	B	1000	125	Flexible	1	0	0	0	1	1	0	1	0	0	0	0	0	0	1	0	0
2	B	1000	125	Flexible	0	0	0	0	0	0	0	0	0	0	0	1	0	0	0	0	0
2	B	1000	125	Flexible	0	0	0	0	0	1	0	1	0	0	0	0	0	0	0	0	0
2	B	1000	125	Flexible	0	0	0	0	0	0	0	0	0	0	0	0	0	0	0	0	1
2	B	1000	125	Flexible	0	0	0	0	0	1	0	0	0	0	0	0	0	0	0	0	0
2	B	1000	125	Flexible	0	0	0	0	1	0	0	0	0	0	0	0	0	0	0	0	0
2	B	1000	125	Flexible	1	0	0	0	1	0	1	0	0	0	0	0	1	0	0	0	0
2	B	1000	125	Flexible	1	0	0	0	1	0	1	0	0	0	0	0	0	0	0	0	0
2	B	1000	125	Flexible	0	0	0	0	0	0	0	0	0	0	0	0	0	0	0	0	1
3	B	1000	125	Flexible	0	0	0	0	1	0	0	0	0	0	0	0	0	0	0	0	0
3	B	1000	125	Flexible	0	0	0	0	1	0	0	0	0	0	0	0	1	0	0	0	0
3	B	1000	125	Flexible	0	0	0	0	1	0	0	0	0	0	0	0	0	0	0	0	0
3	B	1000	125	Flexible	1	0	0	0	1	0	0	1	0	0	0	0	0	0	0	0	0
3	B	1000	125	Flexible	0	0	0	0	0	0	0	0	0	0	0	0	0	0	0	0	1
3	B	1000	125	Flexible	0	0	0	0	0	0	0	0	0	0	0	0	0	0	0	0	1
3	B	1000	125	Flexible	0	0	0	0	0	0	0	0	0	0	0	0	0	0	0	0	1
3	B	1000	125	Flexible	0	0	0	0	0	0	0	0	0	0	0	0	0	0	0	0	1
3	B	1000	125	Flexible	0	0	0	0	0	0	0	0	0	0	0	0	0	0	0	0	1
3	B	1000	125	Flexible	0	0	0	0	0	0	0	0	0	0	0	0	0	0	0	0	1
3	B	1000	125	Flexible	0	0	0	0	0	0	0	0	0	0	0	0	0	0	0	0	1
3	B	1000	125	Flexible	0	0	0	0	0	0	0	0	0	0	0	0	0	0	0	0	1
3	B	1000	125	Flexible	0	0	0	0	0	0	0	0	0	0	0	0	0	0	0	0	1
3	B	1000	125	Flexible	0	0	0	0	0	0	0	0	0	0	0	0	0	0	0	0	1
3	B	1000	125	Flexible	0	0	0	0	0	0	0	0	0	0	0	0	0	0	0	0	1
3	B	1000	125	Flexible	0	0	0	0	0	0	0	0	0	0	0	0	0	0	0	0	1
3	B	1000	125	Flexible	0	0	0	0	0	0	0	0	0	0	0	0	0	0	0	0	1
3	B	1000	125	Flexible	0	0	0	0	0	0	0	0	0	0	0	0	0	0	0	0	1
3	B	1000	125	Flexible	0	0	0	0	0	0	0	0	0	0	0	0	0	0	0	0	1
3	B	1000	125	Flexible	0	0	0	0	0	0	0	0	0	0	0	0	0	0	0	0	1
3	B	1000	125	Flexible	0	0	0	0	0	0	0	0	0	0	0	0	0	0	0	0	1
3	B	1000	125	Flexible	0	0	0	0	0	0	0	1	0	0	0	0	1	0	0	0	0
3	B	1000	125	Flexible	0	0	0	0	1	0	0	0	0	0	0	0	1	0	0	0	0
3	B	1000	125	Flexible	1	0	0	0	1	0	0	0	0	0	0	0	0	0	0	0	0
3	B	1000	125	Flexible	0	0	0	0	1	0	0	0	0	0	0	0	1	0	0	0	0
3	B	1000	125	Flexible	0	0	0	0	0	0	0	0	0	0	0	0	0	0	0	0	1
3	B	1000	125	Flexible	1	0	0	0	1	0	0	1	0	0	0	0	0	0	0	0	0
3	B	1000	125	Flexible	1	0	0	0	1	0	1	0	0	0	0	0	0	0	0	0	0
3	B	1000	125	Flexible	0	0	0	0	0	0	0	0	0	0	0	0	1	0	0	0	0
3	B	1000	125	Flexible	0	0	0	0	1	0	0	1	0	0	0	0	1	0	0	0	0
3	B	1000	125	Flexible	1	0	0	0	1	0	0	0	0	0	0	0	1	0	0	0	0
3	B	1000	125	Flexible	1	0	0	0	1	0	0	0	0	0	0	0	0	0	0	0	0
3	B	1000	125	Flexible	0	0	0	0	1	0	1	0	0	0	0	0	0	0	0	0	0
3	B	1000	125	Flexible	0	0	0	0	0	0	0	0	0	0	0	0	0	0	0	0	1
3	B	1000	125	Flexible	0	0	0	0	0	0	0	0	0	0	0	0	0	0	0	0	1
3	B	1000	125	Flexible	0	0	0	0	0	0	0	0	0	0	0	0	0	0	0	0	1
3	B	1000	125	Flexible	0	0	0	0	1	0	0	0	0	0	0	0	0	0	0	0	0
3	B	1000	125	Flexible	1	0	0	0	0	0	0	0	0	0	0	0	1	0	0	0	0
3	B	1000	125	Flexible	1	0	0	0	1	0	0	0	0	0	0	0	1	0	0	0	0
3	B	1000	125	Flexible	1	0	0	0	1	0	1	0	0	0	0	0	1	1	0	0	0
3	B	1000	125	Flexible	1	0	0	0	1	0	0	0	0	0	0	0	1	0	1	0	0
3	B	1000	125	Flexible	1	0	0	0	1	0	0	0	0	0	0	0	0	1	0	0	0
3	B	1000	125	Flexible	1	0	0	0	1	0	0	0	0	0	0	0	0	1	0	0	0
3	B	1000	125	Flexible	1	0	0	0	1	0	0	0	0	0	0	0	1	0	0	0	0
3	B	1000	125	Flexible	1	1	0	0	1	0	0	1	0	0	0	0	1	0	0	0	0
3	B	1000	125	Flexible	1	0	0	0	1	0	0	0	0	0	0	0	0	1	0	0	0
3	B	1000	125	Flexible	1	0	0	0	1	0	0	0	0	0	0	0	1	0	1	0	0
3	B	1000	125	Flexible	0	0	0	0	1	0	0	0	0	0	0	0	0	0	0	0	0
3	B	1000	125	Flexible	0	0	0	0	0	0	0	0	0	0	0	0	0	0	0	0	1
3	B	1000	125	Flexible	1	0	0	0	0	0	0	0	0	0	0	1	1	0	0	0	0
3	B	1000	125	Flexible	0	0	0	0	0	0	1	1	0	0	0	0	1	0	0	0	0
3	B	1000	125	Flexible	0	0	0	0	1	0	0	0	0	0	0	0	0	0	0	0	0
3	B	1000	125	Flexible	0	0	0	0	1	0	0	0	0	0	0	0	0	0	0	0	0
3	B	1000	125	Flexible	0	0	0	0	1	0	0	0	0	0	0	0	0	0	0	0	0
3	B	1000	125	Flexible	1	0	0	0	1	0	0	0	0	0	0	0	0	0	0	0	0
3	B	1000	125	Flexible	0	0	0	0	1	0	0	0	0	0	0	0	0	0	0	0	0
3	B	1000	125	Flexible	0	0	0	0	0	0	0	0	0	0	0	0	0	0	0	0	1
3	B	1000	125	Flexible	0	0	0	0	0	0	0	0	0	0	0	0	0	0	0	0	1
1	C	1000	192	Fixed	0	0	0	1	1	0	0	0	0	0	0	0	0	0	0	0	0
1	C	1000	192	Fixed	1	1	0	1	1	0	0	1	0	0	0	0	1	0	0	0	0
1	C	1000	192	Fixed	1	0	0	0	1	0	0	0	0	0	0	0	1	0	0	0	0
1	C	1000	192	Fixed	0	0	0	0	1	0	0	0	0	0	0	0	0	0	0	0	0
1	C	1000	192	Fixed	0	0	0	0	1	0	0	0	0	0	0	0	0	0	0	0	0
1	C	1000	192	Fixed	1	0	0	0	1	0	0	0	0	0	0	0	1	0	0	0	0
1	C	1000	192	Fixed	0	0	0	0	1	0	0	0	0	0	0	0	0	0	0	0	0
1	C	1000	192	Fixed	0	0	1	0	1	0	0	0	0	0	0	0	0	0	0	0	0
1	C	1000	192	Fixed	1	0	0	0	1	0	0	0	0	0	0	0	1	0	0	0	0
1	C	1000	192	Fixed	0	0	0	0	1	0	0	0	0	0	0	0	0	0	0	0	0
1	C	1000	192	Fixed	1	0	0	1	1	0	0	0	0	0	0	0	1	0	0	0	0
1	C	1000	192	Fixed	1	0	0	1	1	0	0	0	0	0	0	0	1	0	0	0	0
1	C	1000	192	Fixed	1	0	0	0	1	0	0	0	0	0	0	0	1	0	0	0	0
1	C	1000	192	Fixed	1	0	0	0	1	0	0	0	0	0	0	0	1	0	0	0	0
1	C	1000	192	Fixed	1	0	1	0	1	0	0	0	0	0	0	0	1	0	0	0	0
1	C	1000	192	Fixed	1	0	0	0	1	0	0	0	0	0	0	0	1	0	0	0	0
1	C	1000	192	Fixed	1	0	0	0	1	0	1	0	0	0	0	0	0	0	0	0	0
1	C	1000	192	Fixed	1	0	1	0	1	0	0	0	0	0	0	0	0	0	0	0	0
1	C	1000	192	Fixed	0	0	1	0	1	0	0	0	0	0	0	0	0	0	0	0	0
1	C	1000	192	Fixed	1	0	0	0	1	0	0	1	0	0	0	0	1	0	1	0	0
1	C	1000	192	Fixed	1	0	1	0	1	0	0	0	0	0	0	0	1	0	0	0	0
1	C	1000	192	Fixed	1	0	0	0	1	1	0	0	0	0	0	0	0	0	0	0	0
1	C	1000	192	Fixed	1	0	0	0	1	0	0	0	0	0	0	0	1	0	0	0	0
1	C	1000	192	Fixed	1	0	0	1	1	0	1	0	0	0	0	0	0	0	0	0	0
1	C	1000	192	Fixed	0	0	0	0	1	0	0	0	0	0	0	0	0	0	0	0	0
1	C	1000	192	Fixed	1	0	0	0	1	0	0	0	0	0	0	0	1	0	0	0	0
1	C	1000	192	Fixed	1	0	0	0	1	0	0	0	0	0	0	0	1	0	0	0	0
1	C	1000	192	Fixed	1	0	1	0	1	0	0	0	0	0	0	0	1	0	1	0	0
1	C	1000	192	Fixed	1	0	0	0	1	0	0	0	0	0	0	0	1	0	0	0	0
1	C	1000	192	Fixed	1	0	0	0	1	1	0	1	0	0	0	0	1	0	0	0	0
1	C	1000	192	Fixed	1	1	0	0	1	0	0	0	0	0	0	0	1	0	0	0	0
1	C	1000	192	Fixed	1	0	0	0	1	0	0	0	0	0	0	0	1	0	0	0	0
1	C	1000	192	Fixed	1	0	0	0	1	0	1	0	0	0	0	0	1	0	0	0	0
1	C	1000	192	Fixed	1	0	0	0	1	0	1	0	0	0	0	0	1	0	0	0	0
1	C	1000	192	Fixed	1	0	0	0	0	0	1	0	0	0	0	0	1	0	0	0	0
1	C	1000	192	Fixed	1	0	0	0	1	0	0	0	0	0	0	0	1	0	0	0	0
1	C	1000	192	Fixed	0	1	0	0	1	0	1	0	0	0	0	0	0	0	0	0	0

## Sheet: Table B
COPUS Data - Individual Instructor Codes
Course Level Information				Relative abudance of COPUS codes (%)
Instructor	Course Level	Class Size	Class Layout	1o1	Adm	AnQ	CQ	DV	FUp	Lec	MG	O	PQ	RtW	W
A	1000	125	Flexible	0.202703	0.121622	0.0810811	0	0	0.0675676	0.0675676	0.22973	0.0945946	0.0675676	0.0675676	0
A	1000	125	Flexible	0.169014	0.239437	0.056338	0	0	0.028169	0.028169	0.211268	0.197183	0.056338	0	0.0140845
A	1000	125	Flexible	0.235294	0.147059	0.0147059	0	0	0.102941	0.102941	0.220588	0.0882353	0.0882353	0	0
B	1000	115	Flexible	0.279661	0.194915	0.0423729	0	0.0169492	0.0932203	0.0169492	0.20339	0.110169	0.0254237	0.00847458	0.00847458
B	1000	115	Flexible	0.272727	0.145455	0.0363636	0	0	0.0727273	0.0909091	0.163636	0.136364	0.0545455	0.0181818	0.00909091
B	1000	115	Flexible	0.192593	0.2	0.0444444	0	0.00740741	0.125926	0.037037	0.125926	0.148148	0.0814815	0.0148148	0.0222222
C	1000	192	Fixed	0	0.102941	0.0588235	0	0	0	0.441176	0	0	0.264706	0.132353	0
CDOP Data - Individual Codes
Course Level Information				Relative abudance of CDOP codes (%)
Instructor	Course Level	Class Size	Class Layout	eval	frcst	link	realw	share	check	clarify	gener	cntex	conn	const	repre	reqst	chall	expl	other	ncd
A	1000	125	Flexible	0.230769	0	0.0192308	0.0192308	0.384615	0.0769231	0	0.230769	0.0192308	0	0	0.0192308	0	0	0	0	0
A	1000	125	Flexible	0.121212	0.030303	0	0	0.272727	0.0909091	0	0.0606061	0	0	0	0	0	0	0	0	0.424242
A	1000	125	Flexible	0.20339	0	0.0169492	0.0338983	0.372881	0.118644	0.0677966	0.186441	0	0	0	0	0	0	0	0	0
B	1000	115	Flexible	0.226415	0.0188679	0.00943396	0	0.358491	0.0283019	0.0283019	0.0849057	0	0	0	0.0188679	0	0	0.0660377	0	0.160377
B	1000	115	Flexible	0.142857	0.0075188	0.0150376	0.0150376	0.263158	0.112782	0.0827068	0.0977444	0	0	0	0.0451128	0.0601504	0.0451128	0.037594	0	0.075188
B	1000	115	Flexible	0.171429	0.00952381	0	0	0.27619	0.0380952	0.0571429	0.152381	0	0	0	0.0380952	0.0190476	0	0.00952381	0	0.228571
C	1000	192	Fixed	0.178082	0.0410959	0.0136986	0.0136986	0.424658	0.0410959	0.0136986	0.219178	0	0	0	0	0	0	0	0	0.0547945
COPUS Data - Collapsed Instructor Codes							CDOP Data - Collapsed Codes
Instructor		presenting	guiding	administering	other		Instructor		Teacher-centric discourse			student-centric discourse		Other
A		0.135135	0.648649	0.121622	0.0945946		A		0.654			0.346		0
A		0.028169	0.521127	0.239437	0.211268		A		0.424			0.152		0.424
A		0.102941	0.661765	0.147059	0.0882353		A		0.627			0.373		0
B		0.0423729	0.644068	0.194915	0.118644		B		0.613			0.226		0.16
B		0.109091	0.6	0.145455	0.145455		B		0.444			0.481		0.075
B		0.0592593	0.57037	0.2	0.17037		B		0.457			0.314		0.229
C		0.573529	0.323529	0.102941	0		C		0.671			0.274		0.055
Note. Rows shown in grey are described in the results section of the manuscript.
